# Supplementary material for: Equilibrium Values for the Si-H Bond Length and Equilibrium Structures of Silyl Iodide and Halosilylenes
Source: Molecules. 2024 Jun 28;29(13):3101. doi: 10.3390/molecules29133101 (PMC11243611; doi:10.3390/molecules29133101)
Supplement: Supplementary file 1 [file molecules-29-03101-s001.zip]

Archive with 1 entries (1 files):
- molecules-3059318-supplementary.pdf
